# Supplementary material for: Deletion of TSPO Causes Dysregulation of Cholesterol Metabolism in Mouse Retina
Source: Cells. 2021 Nov 7;10(11):3066. doi: 10.3390/cells10113066 (PMC8621976; doi:10.3390/cells10113066)
Supplement: Supplementary file 1 [file cells-10-03066-s001.zip]

Archive with 1 entries (1 files):
- cells-1456954-supplementary.pdf
